# Supplementary material for: Hydrogenative Ring-Rearrangement of Furfural to Cyclopentanone over Pd/UiO-66-NO2 with Tunable Missing-Linker Defects
Source: Molecules. 2021 Sep 22;26(19):5736. doi: 10.3390/molecules26195736 (PMC8510385; doi:10.3390/molecules26195736)
Supplement: Supplementary file 1 [file molecules-26-05736-s001.zip]

Archive with 1 entries (1 files):
- molecules-1354566-supplementary.pdf
